# Supplementary material for: Sustained Effectiveness and Safety of Therapeutic miR-10a/b in Alleviating Diabetes and Gastrointestinal Dysmotility without Inducing Cancer or Inflammation in Murine Liver and Colon
Source: Int J Mol Sci. 2024 Feb 14;25(4):2266. doi: 10.3390/ijms25042266 (PMC10888952; doi:10.3390/ijms25042266)
Supplement: Supplementary file 1 [file ijms-25-02266-s001.zip]

Archive with 1 entries (1 files):
- ijms-2829145-supplementary.pdf
